# Supplementary material for: Adaboost-Based Machine Learning Improved the Modeling Robust and Estimation Accuracy of Pear Leaf Nitrogen Concentration by In-Field VIS-NIR Spectroscopy
Source: Sensors (Basel). 2021 Sep 18;21(18):6260. doi: 10.3390/s21186260 (PMC8473462; doi:10.3390/s21186260)
Supplement: Supplementary file 1 [file sensors-21-06260-s001.zip]

Archive with 1 entries (1 files):
- sensors-1324696-supplementary.pdf
